# Supplementary material for: Airborne Alternaria Spores: 70 Annual Records in Northwestern Spain
Source: J Fungi (Basel). 2024 Sep 29;10(10):681. doi: 10.3390/jof10100681 (PMC11508870; doi:10.3390/jof10100681)
Supplement: Supplementary file 1 [file jof-10-00681-s001.zip]

Archive with 1 entries (1 files):
- jof-3204754-supplementary.pdf
